# Supplementary material for: A Contrastive-Learning-Based Pre-Training Framework for Optical Property Prediction of Low-Data Rhodamines with Interpretable Multitask Graph Neural Networks
Source: Molecules. 2026 Mar 31;31(7):1149. doi: 10.3390/molecules31071149 (PMC13075052; doi:10.3390/molecules31071149)
Supplement: Supplementary file 1 [file molecules-31-01149-s001.zip]

Archive with 1 entries (1 files):
- molecules-4208730-supplementary.pdf
